# Supplementary material for: Melatonin at Crossroads with Phytohormones: Interactions Under High Light Stress
Source: Int J Mol Sci. 2025 Oct 29;26(21):10531. doi: 10.3390/ijms262110531 (PMC12607704; doi:10.3390/ijms262110531)
Supplement: Supplementary file 1 [file ijms-26-10531-s001.zip]

Archive with 2 entries (2 files):
- Figure S1. Spectra of lamps.pdf
- Table S1. S versus N.xlsx
